# Supplementary material for: Identification and Characterization of Plant-Interacting Targets of Tomato Spotted Wilt Virus Silencing Suppressor
Source: Pathogens. 2021 Jan 1;10(1):27. doi: 10.3390/pathogens10010027 (PMC7823891; doi:10.3390/pathogens10010027)
Supplement: Supplementary file 1 [file pathogens-10-00027-s001.zip]

Archive with 2 entries (2 files):
- Figure S1.png
- Table S1.xlsx
