# Supplementary material for: Identification and Characterization of Plant-Interacting Targets of Tomato Spotted Wilt Virus Silencing Suppressor
Source: Pathogens. 2021 Jan 1;10(1):27. doi: 10.3390/pathogens10010027 (PMC7823891; doi:10.3390/pathogens10010027)
Supplement: Supplementary file 1 [file pathogens-10-00027-s001.zip › Table S1.xlsx]

## Sheet: Table S1
Protein 1	Protein 2	Interolog Confidence Value	Interolog Confidence	Pearson Correlation Coefficient
At1g02090	At3g01090	0	PSICQUIC confirmed	not calculated
At1g02740	At5g65360	0	PSICQUIC confirmed	not calculated
At1g03190	At4g16143	0	PSICQUIC confirmed	not calculated
At1g04250	At4g16143	0	PSICQUIC confirmed	not calculated
At1g06910	At3g43810	0	PSICQUIC confirmed	not calculated
At1g08180	At4g16143	0	PSICQUIC confirmed	not calculated
At1g08320	At3g43810	0	PSICQUIC confirmed	not calculated
At1g10210	At4g01370	0	PSICQUIC confirmed	not calculated
At1g10690	At4g16143	0	PSICQUIC confirmed	not calculated
At1g12220	At5g13160	0	PSICQUIC confirmed	not calculated
At1g12270	At3g12580	0	PSICQUIC confirmed	not calculated
At1g12310	At3g19960	0	PSICQUIC confirmed	not calculated
At1g12680	At3g43810	0	PSICQUIC confirmed	not calculated
At1g14370	At3g43810	0	PSICQUIC confirmed	not calculated
At1g15570	At4g16143	0	PSICQUIC confirmed	not calculated
At1g16890	At1g70660	0	PSICQUIC confirmed	not calculated
At1g17860	At4g19030	0	N/A	0.586
At1g18080	At1g78380	0	PSICQUIC confirmed	not calculated
At1g19200	At3g01090	0	PSICQUIC confirmed	not calculated
At1g20610	At4g16143	0	PSICQUIC confirmed	not calculated
At1g20930	At3g43810	0	PSICQUIC confirmed	not calculated
At1g21250	At1g06680	0	PSICQUIC confirmed	not calculated
At1g22160	At3g01090	0	PSICQUIC confirmed	not calculated
At1g23730	At4g16143	0	PSICQUIC confirmed	not calculated
At1g27190	At3g43810	0	PSICQUIC confirmed	not calculated
At1g28390	At3g43810	0	PSICQUIC confirmed	not calculated
At1g31880	At1g37130	0	PSICQUIC confirmed	not calculated
At1g35670	At5g65360	0	PSICQUIC confirmed	not calculated
At1g37130	At1g37130	0	PSICQUIC confirmed	not calculated
At1g37130	At1g78220	0	N/A	0.038
At1g37130	At1g78300	0	N/A	-0.078
At1g37130	At2g18170	0	N/A	-0.163
At1g37130	At2g42590	0	N/A	0.422
At1g37130	At3g20190	0	N/A	-0.147
At1g37130	At4g09000	0	N/A	0.139
At1g37130	At4g10040	6	Medium	-0.056
At1g37130	At4g24710	1	Low	-0.038
At1g37130	At5g10450	0	N/A	0.535
At1g37130	At5g38480	0	N/A	-0.042
At1g37130	At5g38640	0	N/A	-0.195
At1g37130	At5g48810	2	Medium	-0.005
At1g37130	At5g65430	0	N/A	0.24
At1g43560	At1g78380	0	PSICQUIC confirmed	not calculated
At1g43560	At4g13940	0	PSICQUIC confirmed	not calculated
At1g47200	At3g12580	0	PSICQUIC confirmed	not calculated
At1g47220	At1g78380	0	PSICQUIC confirmed	not calculated
At1g48150	At3g43810	0	PSICQUIC confirmed	not calculated
At1g49620	At4g16143	0	PSICQUIC confirmed	not calculated
At1g50250	At3g12580	0	PSICQUIC confirmed	not calculated
At1g50460	At3g12580	0	PSICQUIC confirmed	not calculated
At1g52280	At3g57140	1	Low	0.511
At1g52280	At3g62870	1	Low	0.444
At1g52280	At4g34640	0	N/A	0.416
At1g52280	At5g22290	0	N/A	-0.158
At1g52380	At3g12580	0	PSICQUIC confirmed	not calculated
At1g53350	At5g08080	0	N/A	0.217
At1g53510	At3g43810	0	PSICQUIC confirmed	not calculated
At1g54610	At3g43810	0	PSICQUIC confirmed	not calculated
At1g56145	At3g43810	0	PSICQUIC confirmed	not calculated
At1g59530	At3g43810	0	PSICQUIC confirmed	not calculated
At1g59870	At3g43810	0	PSICQUIC confirmed	not calculated
At1g60040	At3g43810	0	PSICQUIC confirmed	not calculated
At1g60650	At4g16143	0	PSICQUIC confirmed	not calculated
At1g66750	At4g16143	0	PSICQUIC confirmed	not calculated
At1g67090	At3g12580	0	PSICQUIC confirmed	not calculated
At1g67700	At1g06680	0	PSICQUIC confirmed	not calculated
At1g68185	At3g01090	0	PSICQUIC confirmed	not calculated
At1g68185	At3g12580	0	PSICQUIC confirmed	not calculated
At1g68380	At1g68380/t2E12_7	0	PSICQUIC confirmed	not calculated
At1g68400	At3g43810	0	PSICQUIC confirmed	not calculated
At1g69690	At2g30050	0	PSICQUIC confirmed	not calculated
At1g70660	At4g19030	0	N/A	0.059
At1g70660	At5g08080	0	N/A	0.268
At1g70660	At5g19010	0	N/A	0.762
At1g74740	At3g43810	0	PSICQUIC confirmed	not calculated
At1g75080	At4g01370	0	PSICQUIC confirmed	not calculated
At1g75340	At2g30050	0	PSICQUIC confirmed	not calculated
At1g75950	At3g01090	0	PSICQUIC confirmed	not calculated
At1g77145	At3g43810	0	PSICQUIC confirmed	not calculated
At1g78020	At3g01090	0	PSICQUIC confirmed	not calculated
At1g78300	At3g48340	0	PSICQUIC confirmed	not calculated
At1g78300	At5g13160	0	PSICQUIC confirmed	not calculated
At1g78300	At5g35790	0	PSICQUIC confirmed	not calculated
At1g78300	At5g64050	0	PSICQUIC confirmed	not calculated
At1g78300	AtERS(gene name synonym)|uniprotkb:glutamyl-tRNA synthetase(gene name synonym)|uniprotkb:Protein OVULE ABORtION 3(gene name synonym)|uniprotkb:MHJ24.3(orf name)|uniprotkb:At5g64050	0	PSICQUIC confirmed	not calculated
At1g78380	At1g05640	0	N/A	N/A
At1g78380	At1g08770	0	N/A	0.007
At1g78380	At1g11870	1	Low	0.265
At1g78380	At1g17190	0	N/A	0.232
At1g78380	At1g33100	0	N/A	0.039
At1g78380	At1g70520	0	N/A	0.333
At1g78380	At2g16250	0	N/A	-0.109
At1g78380	At2g25890	0	N/A	-0.088
At1g78380	At2g28960	0	N/A	0.164
At1g78380	At2g29250	0	N/A	-0.124
At1g78380	At2g31360	0	N/A	0.023
At1g78380	At2g33210	1	Low	0.378
At1g78380	At2g40270	0	N/A	0.252
At1g78380	At2g41820	0	N/A	0.028
At1g78380	At2g42390	0	N/A	0.124
At1g78380	At2g45560	0	N/A	-0.011
At1g78380	At3g05360	0	N/A	0.441
At1g78380	At3g07540	0	N/A	0.17
At1g78380	At3g08930	0	N/A	0.192
At1g78380	At3g13490	1	Low	0.396
At1g78380	At3g14860	0	N/A	-0.023
At1g78380	At3g16180	0	N/A	0.256
At1g78380	At3g44890	1	Low	0.056
At1g78380	At3g59780	0	N/A	N/A
At1g78380	At4g31340	0	N/A	0.042
At1g78380	At4g37910	1	Low	0.397
At1g78380	At5g19500	1	Low	0.337
At1g78380	At5g47910	0	N/A	0.394
At1g78380	At5g59740	0	N/A	0.244
At1g78380	Atcg00180	1	Low	0.286
At1g78380	Atcg00190	1	Low	0.114
At1g78380	Atcg00740	1	Low	0.375
At1g78870	At1g70660	0	PSICQUIC confirmed	not calculated
At1g80120	At3g43810	0	PSICQUIC confirmed	not calculated
At1g80670	At2g30050	0	PSICQUIC confirmed	not calculated
At1g80670	At3g01500	0	PSICQUIC confirmed	not calculated
At1g80670	At3g12580	0	PSICQUIC confirmed	not calculated
At2g01530	At3g12390	0	PSICQUIC confirmed	not calculated
At2g04030	At3g12580	0	PSICQUIC confirmed	not calculated
At2g04890	At3g43810	0	PSICQUIC confirmed	not calculated
At2g18750	At3g43810	0	PSICQUIC confirmed	not calculated
At2g18790	At4g13940	0	PSICQUIC confirmed	not calculated
At2g20110	At3g43810	0	PSICQUIC confirmed	not calculated
At2g22540	At3g44110	0	PSICQUIC confirmed	not calculated
At2g23080	At3g43810	0	PSICQUIC confirmed	not calculated
At2g23290	At4g16143	0	PSICQUIC confirmed	not calculated
At2g24540	At3g43810	0	PSICQUIC confirmed	not calculated
At2g24840	At3g43810	0	PSICQUIC confirmed	not calculated
At2g27960	At4g16143	0	PSICQUIC confirmed	not calculated
At2g28380	At3g43810	0	PSICQUIC confirmed	not calculated
At2g29420	At1g78380	0	PSICQUIC confirmed	not calculated
At2g29490	At1g78380	0	PSICQUIC confirmed	not calculated
At2g30050	At1g02010	1	Low	N/A
At2g30050	At1g05520	9	Medium	0.855
At2g30050	At1g09580	1	Low	N/A
At2g30050	At1g18640	1	Low	0.756
At2g30050	At1g18830	33	High	0.583
At2g30050	At1g22920	0	N/A	0.327
At2g30050	At1g24610	1	Low	0.549
At2g30050	At1g31230	1	Low	0.243
At2g30050	At1g32270	1	Low	0.349
At2g30050	At1g52300	1	Low	0.78
At2g30050	At1g72280	2	Medium	0.186
At2g30050	At1g76400	1	Low	0.831
At2g30050	At2g17520	2	Medium	0.467
At2g30050	At2g22040	2	Medium	0.464
At2g30050	At2g30050	4	Medium	1
At2g30050	At2g36300	2	Medium	0.726
At2g30050	At3g26590	1	Low	0.215
At2g30050	At3g44340	1	Low	0.804
At2g30050	At3g48930	1	Low	0.806
At2g30050	At3g63460	12	High	0.849
At2g30050	At4g13980	1	Low	0.441
At2g30050	At4g32910	1	Low	0.752
At2g30050	At5g06290	1	Low	0.043
At2g30050	At5g07370	1	Low	0.354
At2g30050	At5g54200	16	High	0.816
At2g30050	At5g60340	1	Low	0.734
At2g30050	At5g61330	1	Low	0.606
At2g30050	At5g61760	1	Low	0.682
At2g30050	At5g66210	3	Medium	0.19
At2g30360	At3g44110	0	PSICQUIC confirmed	not calculated
At2g30590	At3g43810	0	PSICQUIC confirmed	not calculated
At2g30980	At3g43810	0	PSICQUIC confirmed	not calculated
At2g31180	At3g43810	0	PSICQUIC confirmed	not calculated
At2g32700	At2g30050	0	PSICQUIC confirmed	not calculated
At2g32710	At4g16143	0	PSICQUIC confirmed	not calculated
At2g36010	At4g16143	0	PSICQUIC confirmed	not calculated
At2g37210	At1g37130	0	PSICQUIC confirmed	not calculated
At2g37630	At1g37130	0	PSICQUIC confirmed	not calculated
At2g38470	At4g01370	0	PSICQUIC confirmed	not calculated
At2g40180	At4g01370	0	PSICQUIC confirmed	not calculated
At2g41620	At1g06680	0	PSICQUIC confirmed	not calculated
At2g41620	At3g01500	0	PSICQUIC confirmed	not calculated
At2g42395	At3g12390	0	PSICQUIC confirmed	not calculated
At2g43790	At1g37130	0	PSICQUIC confirmed	not calculated
At2g44840	At4g16143	0	PSICQUIC confirmed	not calculated
At2g45820	At4g16143	0	PSICQUIC confirmed	not calculated
At2g46240	At3g43810	0	PSICQUIC confirmed	not calculated
At2g48010	At3g43810	0	PSICQUIC confirmed	not calculated
At3g01090	At1g01020	1	Low	N/A
At3g01090	At1g01710	1	Low	0.84
At3g01090	At1g01960	2	Medium	0.829
At3g01090	At1g04130	1	Low	0.482
At3g01090	At1g05200	0	N/A	0.087
At3g01090	At1g05570	1	Low	0.586
At3g01090	At1g07830	1	Low	0.598
At3g01090	At1g07940	1	Low	0.745
At3g01090	At1g08530	0	N/A	N/A
At3g01090	At1g09020	1176	High	0.822
At3g01090	At1g09200	4	Medium	0.565
At3g01090	At1g10060	1	Low	0.585
At3g01090	At1g11890	1	Low	0.676
At3g01090	At1g13580	1	Low	0.788
At3g01090	At1g14400	1	Low	0.831
At3g01090	At1g15780	3	Medium	0.878
At3g01090	At1g16030	1	Low	-0.04
At3g01090	At1g17145	4	Medium	0.649
At3g01090	At1g20970	1	Low	N/A
At3g01090	At1g24290	3	Medium	0.694
At3g01090	At1g24360	1	Low	0.739
At3g01090	At1g32640	0	PSICQUIC confirmed	not calculated
At3g01090	At1g35160	1	Low	0.807
At3g01090	At1g36160	2	Medium	0.747
At3g01090	At1g45249	0	PSICQUIC confirmed	not calculated
At3g01090	At1g49620	0	PSICQUIC confirmed	not calculated
At3g01090	At1g49980	1	Low	0.714
At3g01090	At1g50370	1	Low	0.854
At3g01090	At1g51710	1	Low	0.816
At3g01090	At1g52740	1	Low	0.785
At3g01090	At1g61000	1	Low	N/A
At3g01090	At1g63160	1	Low	0.698
At3g01090	At1g72050	1	Low	0.788
At3g01090	At1g73570	1	Low	0.8
At3g01090	At1g74250	1	Low	0.464
At3g01090	At1g75560	2	Medium	0.741
At3g01090	At2g02760	4	Medium	0.749
At3g01090	At2g13680	2	Medium	0.338
At3g01090	At2g16710	1	Low	0.69
At3g01090	At2g19170	1	Low	0.692
At3g01090	At2g20560	1	Low	0.199
At3g01090	At2g24500	1	Low	0.485
At3g01090	At2g32730	1	Low	0.776
At3g01090	At2g32850	1	Low	0.837
At3g01090	At2g34500	1	Low	0.011
At3g01090	At2g37250	0	PSICQUIC confirmed	not calculated
At3g01090	At2g37840	2	Medium	0.71
At3g01090	At2g38560	1	Low	0.8
At3g01090	At2g39840	1	Low	0.82
At3g01090	At2g40430	1	Low	0.633
At3g01090	At2g43790	2	Medium	0.665
At3g01090	At2g45300	1	Low	0.411
At3g01090	At2g47610	1	Low	0.612
At3g01090	At3g01090	0	PSICQUIC confirmed	not calculated
At3g01090	At3g02320	1	Low	0.775
At3g01090	At3g02520	1	Low	0.864
At3g01090	At3g02820	1	Low	0.638
At3g01090	At3g04710	1	Low	0.378
At3g01090	At3g09560	1	Low	0.746
At3g01090	At3g11410	0	PSICQUIC confirmed	not calculated
At3g01090	At3g12580	1	Low	0.089
At3g01090	At3g15470	1	Low	0.764
At3g01090	At3g18520	1	Low	0.816
At3g01090	At3g19150	0	PSICQUIC confirmed	not calculated
At3g01090	At3g19980	1	Low	0.891
At3g01090	At3g22830	4	Medium	-0.075
At3g01090	At3g45770	1	Low	0.55
At3g01090	At3g49660	2	Medium	0.808
At3g01090	At3g51260	1	Low	0.767
At3g01090	At3g52390	1	Low	0.547
At3g01090	At3g54610	8	Medium	0.766
At3g01090	At3g56640	2	Medium	0.777
At3g01090	At3g57660	1	Low	0.64
At3g01090	At3g60860	1	Low	0.815
At3g01090	At3g63150	1	Low	0.859
At3g01090	At4g01010	0	PSICQUIC confirmed	not calculated
At3g01090	At4g05320	5	Medium	0.74
At3g01090	At4g05330	1	Low	0.302
At3g01090	At4g10310	2	Medium	0.385
At3g01090	At4g10710	1	Low	0.731
At3g01090	At4g16360	20	High	0.732
At3g01090	At4g17890	1	Low	0.762
At3g01090	At4g18880	4	Medium	0.199
At3g01090	At4g25760	0	PSICQUIC confirmed	not calculated
At3g01090	At4g26070	1	Low	0.297
At3g01090	At4g26080	0	PSICQUIC confirmed	not calculated
At3g01090	At4g26840	2	Medium	0.72
At3g01090	At4g29130	1	Low	0.735
At3g01090	At4g29810	1	Low	0.505
At3g01090	At4g32720	1	Low	0.554
At3g01090	At5g04870	0	PSICQUIC confirmed	not calculated
At3g01090	At5g08630	1	Low	0.719
At3g01090	At5g10260	1	Low	0.281
At3g01090	At5g10270	32	High	0.892
At3g01090	At5g10390	1	Low	0.568
At3g01090	At5g10400	4	Medium	0.55
At3g01090	At5g12370	1	Low	0.85
At3g01090	At5g16150	0	PSICQUIC confirmed	not calculated
At3g01090	At5g19680	1	Low	0.774
At3g01090	At5g21170	26	High	0.571
At3g01090	At5g36250	0	PSICQUIC confirmed	not calculated
At3g01090	At5g37810	1	Low	0.325
At3g01090	At5g38480	1	Low	0.754
At3g01090	At5g44160	0	PSICQUIC confirmed	not calculated
At3g01090	At5g44740	1	Low	0.686
At3g01090	At5g47560	1	Low	0.272
At3g01090	At5g48240	1	Low	N/A
At3g01090	At5g48630	15	High	0.661
At3g01090	At5g48640	12	High	0.811
At3g01090	At5g52640	1	Low	-0.046
At3g01090	At5g53770	2	Medium	0.668
At3g01090	At5g54200	1	Low	0.805
At3g01090	At5g54260	1	Low	0.728
At3g01090	At5g54910	1	Low	0.694
At3g01090	At5g55170	0	PSICQUIC confirmed	not calculated
At3g01090	At5g61150	1	Low	0.741
At3g01090	At5g61770	1	Low	0.548
At3g01090	At5g63110	1	Low	0.81
At3g01090	At5g63610	21	High	0.726
At3g01090	At5g65180	1	Low	0.734
At3g01090	At5g65900	1	Low	0.431
At3g01090	At5g67320	1	Low	0.738
At3g01340	At2g30050	0	PSICQUIC confirmed	not calculated
At3g01460	At5g65360	0	PSICQUIC confirmed	not calculated
At3g01500	At1g05640	0	N/A	N/A
At3g01500	At2g01680	0	N/A	0.096
At3g01500	At2g28960	0	N/A	-0.33
At3g01500	At2g43710	0	N/A	0.465
At3g01500	At3g59780	0	N/A	N/A
At3g01500	At4g16620	0	N/A	-0.264
At3g01500	At4g30190	0	N/A	-0.137
At3g01500	At5g07280	0	N/A	-0.172
At3g01500	At5g19410	0	N/A	-0.229
At3g01500	At5g25260	0	N/A	0.198
At3g01500	At5g38660	0	N/A	0.886
At3g01500	At5g42980	2	Medium	0.258
At3g01500	HARXLL470_WACO9	0	N/A	N/A
At3g01770	At4g16143	0	PSICQUIC confirmed	not calculated
At3g03380	At1g06680	0	PSICQUIC confirmed	not calculated
At3g04100	At3g43810	0	PSICQUIC confirmed	not calculated
At3g04430	At3g43810	0	PSICQUIC confirmed	not calculated
At3g05050	At3g43810	0	PSICQUIC confirmed	not calculated
At3g06850	At2g26400	1	Low	0.106
At3g06850	At2g34260	1	Low	0.409
At3g06850	At3g06483	1	Low	0.253
At3g06850	At5g43850	1	Low	0.2
At3g07370	At3g12580	0	PSICQUIC confirmed	not calculated
At3g08850	At3g01090	0	PSICQUIC confirmed	not calculated
At3g08850	At3g12580	0	PSICQUIC confirmed	not calculated
At3g08850	At3g44110	0	PSICQUIC confirmed	not calculated
At3g10650	At3g12390	0	PSICQUIC confirmed	not calculated
At3g10650	At4g16143	0	PSICQUIC confirmed	not calculated
At3g12200	At3g43810	0	PSICQUIC confirmed	not calculated
At3g12350	At3g43810	0	PSICQUIC confirmed	not calculated
At3g12390	At1g17880	4	Medium	0.937
At3g12390	At1g55520	4	Medium	0.261
At3g12390	At2g28910	1	Low	0.447
At3g12390	At3g12390	1	Low	1
At3g12390	At4g08320	1	Low	0.502
At3g12390	At5g50840	0	N/A	0.33
At3g12580	At1g02140	6958/9066	(S-PPI)	0.382
At3g12580	At1g02920	8951/9066	(S-PPI)	0.065
At3g12580	At1g02930	2750/9066	(S-PPI)	0.065
At3g12580	At1g02950	3031/9066	(S-PPI)	-0.077
At3g12580	At1g03360	1	Low	0.015
At3g12580	At1g03475	6889/9066	(S-PPI)	-0.325
At3g12580	At1g03530	1	Low	0.112
At3g12580	At1g04130	1	Low	0.399
At3g12580	At1g04730	1	Low	-0.08
At3g12580	At1g07400	2191/9066	(S-PPI)	0.628
At3g12580	At1g07810	2711/9066	(S-PPI)	0.016
At3g12580	At1g11250	1	Low	0.04
At3g12580	At1g12550	1	Low	0.095
At3g12580	At1g13320	1729/9066	(S-PPI)	-0.088
At3g12580	At1g16030	12	High	0.728
At3g12580	At1g16470	1	Low	0.068
At3g12580	At1g16890	7488/9066	(S-PPI)	0.205
At3g12580	At1g18040	2	Medium	-0.035
At3g12580	At1g18070	9	Medium	0.019
At3g12580	At1g18540	8	Medium	-0.04
At3g12580	At1g20760	1	Low	0.144
At3g12580	At1g21640	6	Medium	-0.014
At3g12580	At1g24510	234/9066	(S-PPI)	-0.055
At3g12580	At1g29900	538/9066	(S-PPI)	0.071
At3g12580	At1g29940	2	Medium	0.099
At3g12580	At1g29990	2	Medium	0.087
At3g12580	At1g47250	8992/9066	(S-PPI)	-0.16
At3g12580	At1g49340	1	Low	0.023
At3g12580	At1g49760	6	Medium	-0.05
At3g12580	At1g51040	1	Low	0.023
At3g12580	At1g53850	1847/9066	(S-PPI)	0.293
At3g12580	At1g54270	1	Low	0.077
At3g12580	At1g54290	5	Medium	0.251
At3g12580	At1g55690	1	Low	0.09
At3g12580	At1g56340	2	Medium	0.038
At3g12580	At1g59860	5466/9066	(S-PPI)	0.628
At3g12580	At1g62740	20	High	0.603
At3g12580	At1g63290	8	Medium	0.077
At3g12580	At1g64230	7816/9066	(S-PPI)	0.005
At3g12580	At1g74060	4	Medium	0.034
At3g12580	At1g74310	4	Medium	0.854
At3g12580	At1g76400	1	Low	-0.122
At3g12580	At1g78870	489/9066	(S-PPI)	0.205
At3g12580	At1g79210	1	Low	0.019
At3g12580	At1g79920	4	Medium	0.408
At3g12580	At1g79930	55	High	0.408
At3g12580	At1g80030	1	Low	-0.205
At3g12580	At2g02930	8337/9066	(S-PPI)	0.259
At3g12580	At2g03040	3	Medium	0.124
At3g12580	At2g13650	1	Low	0.074
At3g12580	At2g15790	1	Low	0.445
At3g12580	At2g16090	3	Medium	0.029
At3g12580	At2g16740	3	Medium	0.041
At3g12580	At2g18450	6	Medium	0.03
At3g12580	At2g19910	1	Low	N/A
At3g12580	At2g20560	18	High	0.759
At3g12580	At2g20580	1	Low	0.016
At3g12580	At2g29500	3757/9066	(S-PPI)	0.535
At3g12580	At2g30970	9	Medium	-0.069
At3g12580	At2g31170	3	Medium	-0.268
At3g12580	At2g32850	9	Medium	0.093
At3g12580	At2g33340	1	Low	0.077
At3g12580	At2g35390	1	Low	-0.051
At3g12580	At2g35635	6304/9066	(S-PPI)	-0.044
At3g12580	At2g36160	5	Medium	0.028
At3g12580	At2g37470	2	Medium	-0.15
At3g12580	At2g37540	3	Medium	-0.124
At3g12580	At2g41500	1	Low	0.165
At3g12580	At2g41530	1	Low	-0.166
At3g12580	At2g42090	1737/9066	(S-PPI)	-0.046
At3g12580	At2g44100	7461/9066	(S-PPI)	0.295
At3g12580	At2g47620	1	Low	0.095
At3g12580	At3g01280	1	Low	0.043
At3g12580	At3g01480	4264/9066	(S-PPI)	-0.342
At3g12580	At3g02720	6289/9066	(S-PPI)	-0.005
At3g12580	At3g03110	3521/9066	(S-PPI)	0.185
At3g12580	At3g03590	2	Medium	0.24
At3g12580	At3g04940	3570/9066	(S-PPI)	-0.219
At3g12580	At3g05960	1	Low	0.048
At3g12580	At3g06350	3369/9066	(S-PPI)	-0.144
At3g12580	At3g06720	2	Medium	0.072
At3g12580	At3g06790	0	PSICQUIC confirmed	not calculated
At3g12580	At3g07180	1	Low	0.054
At3g12580	At3g07200	1	Low	0.007
At3g12580	At3g08650	2	Medium	0.179
At3g12580	At3g08690	5375/9066	(S-PPI)	0.743
At3g12580	At3g08700	2545/9066	(S-PPI)	0.319
At3g12580	At3g09840	2516/9066	(S-PPI)	0.365
At3g12580	At3g11630	2	Medium	-0.258
At3g12580	At3g11900	2	Medium	0.175
At3g12580	At3g12530	2	Medium	-0.028
At3g12580	At3g12580	3	Medium	1
At3g12580	At3g13080	5	Medium	0.14
At3g12580	At3g13445	6066/9066	(S-PPI)	0.081
At3g12580	At3g14290	3219/9066	(S-PPI)	0.125
At3g12580	At3g16050	1	Low	0.568
At3g12580	At3g18780	3831/9066	(S-PPI)	-0.327
At3g12580	At3g19160	1	Low	0.053
At3g12580	At3g19170	2977/9066	(S-PPI)	-0.038
At3g12580	At3g19840	1	Low	0.065
At3g12580	At3g20390	3	Medium	-0.175
At3g12580	At3g22460	312/9066	(S-PPI)	0.1
At3g12580	At3g22830	3	Medium	0.092
At3g12580	At3g25800	7891/9066	(S-PPI)	0.165
At3g12580	At3g25980	2	Medium	-0.102
At3g12580	At3g27430	692/9066	(S-PPI)	0.069
At3g12580	At3g27530	1	Low	0.181
At3g12580	At3g46220	2	Medium	0.27
At3g12580	At3g46230	3898/9066	(S-PPI)	0.851
At3g12580	At3g48780	2	Medium	0.221
At3g12580	At3g49010	2	Medium	-0.005
At3g12580	At3g49910	3	Medium	0.053
At3g12580	At3g51890	4	Medium	0.342
At3g12580	At3g52580	2	Medium	0.019
At3g12580	At3g53230	341/9066	(S-PPI)	0.772
At3g12580	At3g55620	1	Low	0.226
At3g12580	At3g59410	1	Low	-0.071
At3g12580	At3g61430	5	Medium	0.015
At3g12580	At3g61650	1	Low	-0.088
At3g12580	At3g61740	4	Medium	0.146
At3g12580	At4g02520	4788/9066	(S-PPI)	0.259
At3g12580	At4g04470	2	Medium	0.076
At3g12580	At4g04870	1	Low	0.459
At3g12580	At4g05050	5572/9066	(S-PPI)	-0.189
At3g12580	At4g10040	9	Medium	0.429
At3g12580	At4g11260	0	N/A	0.034
At3g12580	At4g14800	1	Low	-0.049
At3g12580	At4g14880	2015/9066	(S-PPI)	-0.131
At3g12580	At4g17190	1	Low	-0.071
At3g12580	At4g17750	1	Low	0.251
At3g12580	At4g19045	4523/9066	(S-PPI)	-0.205
At3g12580	At4g21590	7494/9066	(S-PPI)	-0.075
At3g12580	At4g21710	2	Medium	0.233
At3g12580	At4g24400	2	Medium	0.246
At3g12580	At4g26600	5	Medium	0.166
At3g12580	At4g26840	2	Medium	-0.032
At3g12580	At4g27960	2658/9066	(S-PPI)	0.201
At3g12580	At4g30890	1	Low	0.093
At3g12580	At4g33150	1	Low	0.344
At3g12580	At4g34570	3889/9066	(S-PPI)	-0.146
At3g12580	At4g35310	1	Low	-0.19
At3g12580	At4g36800	3	Medium	0.147
At3g12580	At4g38630	1	Low	0.081
At3g12580	At4g39520	3572/9066	(S-PPI)	0.423
At3g12580	At5g02150	4	Medium	0.025
At3g12580	At5g02230	1	Low	0.296
At3g12580	At5g03340	3929/9066	(S-PPI)	0.542
At3g12580	At5g03720	9	Medium	0.134
At3g12580	At5g06420	3	Medium	0.307
At3g12580	At5g09550	4146/9066	(S-PPI)	-0.041
At3g12580	At5g10270	1	Low	0.24
At3g12580	At5g13050	2	Medium	0.003
At3g12580	At5g16750	3	Medium	0.125
At3g12580	At5g17000	2	Medium	N/A
At3g12580	At5g17020	5498/9066	(S-PPI)	0.042
At3g12580	At5g20010	1	Low	0.074
At3g12580	At5g22060	91	High	0.569
At3g12580	At5g24400	1	Low	0.057
At3g12580	At5g24410	3	Medium	0.279
At3g12580	At5g25530	1	Low	0.037
At3g12580	At5g28020	3746/9066	(S-PPI)	-0.184
At3g12580	At5g37720	1	Low	N/A
At3g12580	At5g40580	5678/9066	(S-PPI)	0.168
At3g12580	At5g41700	3685/9066	(S-PPI)	-0.001
At3g12580	At5g42190	1	Low	0.214
At3g12580	At5g42790	4862/9066	(S-PPI)	0.386
At3g12580	At5g45550	8749/9066	(S-PPI)	-0.24
At3g12580	At5g46150	6	Medium	0.072
At3g12580	At5g48030	6	Medium	0.135
At3g12580	At5g48070	1	Low	0.052
At3g12580	At5g48640	1	Low	0.116
At3g12580	At5g48655	1	Low	0.309
At3g12580	At5g52640	8	Medium	0.827
At3g12580	At5g53300	7369/9066	(S-PPI)	0.201
At3g12580	At5g53480	2	Medium	0.105
At3g12580	At5g54200	1	Low	0.008
At3g12580	At5g55190	1	Low	0.051
At3g12580	At5g56000	1092/9066	(S-PPI)	0.07
At3g12580	At5g56010	1270/9066	(S-PPI)	0.07
At3g12580	At5g56030	1	Low	0.454
At3g12580	At5g56150	5175/9066	(S-PPI)	0.228
At3g12580	At5g59720	2093/9066	(S-PPI)	0.296
At3g12580	At5g60870	3	Medium	0.175
At3g12580	At5g62600	1	Low	0.152
At3g12580	At5g67380	2	Medium	0.193
At3g12580	AtCg00120	3396/9066	(S-PPI)	-0.208
At3g13320	At3g43810	0	PSICQUIC confirmed	not calculated
At3g15010	At3g43810	0	PSICQUIC confirmed	not calculated
At3g15540	At4g16143	0	PSICQUIC confirmed	not calculated
At3g17600	At3g43810	0	PSICQUIC confirmed	not calculated
At3g17700	At3g43810	0	PSICQUIC confirmed	not calculated
At3g17970	At5g56000	0	PSICQUIC confirmed	not calculated
At3g18130	At1g78380	0	PSICQUIC confirmed	not calculated
At3g18130	At4g13940	0	PSICQUIC confirmed	not calculated
At3g18140	At4g01370	0	PSICQUIC confirmed	not calculated
At3g19100	At3g43810	0	PSICQUIC confirmed	not calculated
At3g19290	At3g43810	0	PSICQUIC confirmed	not calculated
At3g19960	At1g11660	1	Low	0.553
At3g19960	At1g20696	1	Low	0.74
At3g19960	At1g59730	2	Medium	-0.061
At3g19960	At2g46860	1	Low	0.02
At3g19960	At3g06040	1	Low	0.611
At3g19960	At3g46520	3	Medium	-0.004
At3g19960	At3g55480	1	Low	0.783
At3g19960	At3g56190	1	Low	0.482
At3g19960	At3g61890	1	Low	0.174
At3g19960	At4g12440	1	Low	0.159
At3g19960	At4g33730	1	Low	-0.02
At3g19960	At5g38890	1	Low	0.604
At3g19960	At5g44740	1	Low	0.637
At3g19960	At5g65940	1	Low	0.784
At3g20080	At3g43810	0	PSICQUIC confirmed	not calculated
At3g20110	At3g43810	0	PSICQUIC confirmed	not calculated
At3g20650	At4g13940	0	PSICQUIC confirmed	not calculated
At3g22750	At3g43810	0	PSICQUIC confirmed	not calculated
At3g23310	At3g43810	0	PSICQUIC confirmed	not calculated
At3g23810	At4g13940	0	PSICQUIC confirmed	not calculated
At3g24140	At4g16143	0	PSICQUIC confirmed	not calculated
At3g25882	At4g16143	0	PSICQUIC confirmed	not calculated
At3g26790	At3g01090	0	PSICQUIC confirmed	not calculated
At3g28450	At3g43810	0	PSICQUIC confirmed	not calculated
At3g29270	At1g70660	0	PSICQUIC confirmed	not calculated
At3g30260	At3g43810	0	PSICQUIC confirmed	not calculated
At3g30530	At3g43810	0	PSICQUIC confirmed	not calculated
At3g43810	At1g02920	1	Low	-0.104
At3g43810	At1g04160	44	High	0.277
At3g43810	At1g13180	1	Low	0.803
At3g43810	At1g14610	2	Medium	0.809
At3g43810	At1g17140	1	Low	0.671
At3g43810	At1g19450	0	PSICQUIC confirmed	not calculated
At3g43810	At1g21630	1	Low	0.612
At3g43810	At1g22070	0	N/A	0.162
At3g43810	At1g24180	1	Low	0.639
At3g43810	At1g25420	1	Low	0.563
At3g43810	At1g26665	1	Low	0.481
At3g43810	At1g30825	32	High	0.81
At3g43810	At1g48090	1	Low	0.27
At3g43810	At1g53850	1	Low	0.825
At3g43810	At1g56170	2	Medium	0.203
At3g43810	At1g58110	0	N/A	0.651
At3g43810	At1g61950	2	Medium	0.539
At3g43810	At1g66740	1	Low	0.707
At3g43810	At1g68380	0	N/A	-0.059
At3g43810	At1g70730	1	Low	0.002
At3g43810	At1g78300	18	High	0.846
At3g43810	At2g07690	1	Low	0.745
At3g43810	At2g15430	2	Medium	0.84
At3g43810	At2g22480	1	Low	0.525
At3g43810	At2g23070	4	Medium	0.591
At3g43810	At2g23290	0	N/A	0.356
At3g43810	At2g26730	0	N/A	0.813
At3g43810	At2g28190	3	Medium	0.541
At3g43810	At2g29100	0	N/A	-0.089
At3g43810	At2g30110	2	Medium	0.713
At3g43810	At2g31200	2	Medium	0.315
At3g43810	At2g32230	749/9066	(S-PPI)	N/A
At3g43810	At2g33240	6	Medium	0.444
At3g43810	At2g34390	0	N/A	0.129
At3g43810	At2g35890	2	Medium	0.596
At3g43810	At2g38560	1	Low	0.723
At3g43810	At2g38910	2	Medium	0.229
At3g43810	At2g39840	1	Low	0.641
At3g43810	At2g44680	1	Low	0.646
At3g43810	At2g46130	0	N/A	0.107
At3g43810	At3g01970	0	N/A	0.061
At3g43810	At3g02880	0	N/A	0.353
At3g43810	At3g05520	1	Low	0.558
At3g43810	At3g05840	4300/9066	(S-PPI)	0.19
At3g43810	At3g09920	1	Low	0.212
At3g43810	At3g12110	1	Low	0.567
At3g43810	At3g12800	2	Medium	0.37
At3g43810	At3g14290	1	Low	0.874
At3g43810	At3g16430	7478/9066	(S-PPI)	0.422
At3g43810	At3g16440	7550/9066	(S-PPI)	0.354
At3g43810	At3g16470	8745/9066	(S-PPI)	0.237
At3g43810	At3g18430	1	Low	0.727
At3g43810	At3g20790	1	Low	0.745
At3g43810	At3g26170	0	N/A	-0.269
At3g43810	At3g49910	2	Medium	0.847
At3g43810	At3g50360	1	Low	0.605
At3g43810	At3g53090	1	Low	0.459
At3g43810	At3g56070	1	Low	0.729
At3g43810	At3g57530	6	Medium	0.236
At3g43810	At3g58680	18	High	0.409
At3g43810	At3g61650	4	Medium	0.791
At3g43810	At3g61880	0	N/A	-0.067
At3g43810	At4g10320	2	Medium	N/A
At3g43810	At4g15770	1	Low	0.773
At3g43810	At4g17140	2	Medium	0.366
At3g43810	At4g17380	2	Medium	0.666
At3g43810	At4g18630	0	N/A	0.353
At3g43810	At4g18905	1	Low	0.367
At3g43810	At4g21820	1	Low	0.721
At3g43810	At4g23650	0	N/A	0.799
At3g43810	At4g23900	2	Medium	0.411
At3g43810	At4g24040	1	Low	0.02
At3g43810	At4g24390	0	N/A	0.786
At3g43810	At4g26070	0	N/A	0.159
At3g43810	At4g28800	4	Medium	N/A
At3g43810	At4g30600	2	Medium	0.348
At3g43810	At4g34380	0	N/A	N/A
At3g43810	At4g35830	1	Low	0.362
At3g43810	At4g37240	0	N/A	0.571
At3g43810	At4g38740	3	Medium	0.462
At3g43810	At5g03080	1	Low	0.58
At3g43810	At5g09650	6	Medium	0.433
At3g43810	At5g10390	1	Low	0.759
At3g43810	At5g11260	0	PSICQUIC confirmed	not calculated
At3g43810	At5g12480	12	High	0.37
At3g43810	At5g14800	2	Medium	0.737
At3g43810	At5g15830	0	N/A	0.231
At3g43810	At5g17330	2	Medium	0.294
At3g43810	At5g21274	1	Low	N/A
At3g43810	At5g23540	2	Medium	0.751
At3g43810	At5g23980	1	Low	N/A
At3g43810	At5g24260	2	Medium	0.637
At3g43810	At5g35410	0	N/A	0.126
At3g43810	At5g38470	1	Low	0.646
At3g43810	At5g43900	1	Low	0.407
At3g43810	At5g47120	1	Low	0.451
At3g43810	At5g47810	0	N/A	-0.05
At3g43810	At5g49760	0	N/A	-0.105
At3g43810	At5g51820	1	Low	0.196
At3g43810	At5g52640	9	Medium	-0.038
At3g43810	At5g54770	2	Medium	0.171
At3g43810	At5g56890	0	N/A	N/A
At3g43810	At5g63680	6718/9066	(S-PPI)	0.494
At3g43810	At5g63840	2	Medium	0.848
At3g43810	AtCg00020	0	PSICQUIC confirmed	not calculated
At3g43810	Atcg00020	1	Low	-0.093
At3g43810	Atmg00870	1	Low	0.591
At3g44110	At1g03190	2	Medium	0.859
At3g44110	At1g09210	1	Low	0.631
At3g44110	At1g10350	2	Medium	0.717
At3g44110	At1g10900	1	Low	0.175
At3g44110	At1g11660	2	Medium	0.718
At3g44110	At1g12270	2	Medium	0.61
At3g44110	At1g12840	2	Medium	0.656
At3g44110	At1g16030	35	High	0.332
At3g44110	At1g58030	1	Low	0.469
At3g44110	At1g77720	1	Low	0.651
At3g44110	At2g45000	1	Low	N/A
At3g44110	At3g11630	1	Low	0.253
At3g44110	At3g44110	1	Low	1
At3g44110	At3g48100	0	N/A	0.022
At3g44110	At3g48750	1	Low	0.656
At3g44110	At3g56640	2	Medium	0.657
At3g44110	At3g61650	1	Low	0.609
At3g44110	At4g20020	1	Low	0.719
At3g44110	At4g35890	2	Medium	0.755
At3g44110	At5g03560	2	Medium	0.608
At3g44110	At5g08420	2	Medium	0.731
At3g44110	At5g09590	2	Medium	0.755
At3g44110	At5g26180	2	Medium	0.788
At3g44110	At5g26680	1	Low	0.777
At3g44110	At5g53540	1	Low	0.696
At3g44110	At5g60790	1	Low	0.699
At3g44110	At5g63960	2	Medium	N/A
At3g45240	At3g01090	0	PSICQUIC confirmed	not calculated
At3g45640	At1g37130	0	PSICQUIC confirmed	not calculated
At3g48500	At2g23070	0	N/A	0.143
At3g48750	At4g16143	0	PSICQUIC confirmed	not calculated
At3g50310	At3g43810	0	PSICQUIC confirmed	not calculated
At3g50630	At4g16143	0	PSICQUIC confirmed	not calculated
At3g50820	At5g42980	2	Medium	0.253
At3g52850	At5g60360	0	PSICQUIC confirmed	not calculated
At3g56270	At3g43810	0	PSICQUIC confirmed	not calculated
At3g57560	At1g13320	1288/9066	(S-PPI)	0.433
At3g57560	At3g25800	406/9066	(S-PPI)	0.053
At3g57560	At3g57560	1	Low	1
At3g57560	At4g01900	8	Medium	0.688
At3g57560	At4g02930	4808/9066	(S-PPI)	0.116
At3g57560	At5g63860	3184/9066	(S-PPI)	-0.094
At3g57870	At1g06680	0	PSICQUIC confirmed	not calculated
At3g57870	At3g01090	0	PSICQUIC confirmed	not calculated
At3g57870	At3g12580	0	PSICQUIC confirmed	not calculated
At3g58120	At3g43810	0	PSICQUIC confirmed	not calculated
At3g58780	At3g43810	0	PSICQUIC confirmed	not calculated
At3g59150	At3g43810	0	PSICQUIC confirmed	not calculated
At3g62420	At3g43810	0	PSICQUIC confirmed	not calculated
At4g01370	At1g01380	0	N/A	0.47
At4g01370	At1g04730	1	Low	0.661
At4g01370	At1g06080	1	Low	0.468
At4g01370	At1g06850	0	N/A	0.502
At4g01370	At1g07160	0	N/A	0.414
At4g01370	At1g08130	1	Low	0.683
At4g01370	At1g08780	1	Low	0.752
At4g01370	At1g08810	0	N/A	0.201
At4g01370	At1g08970	0	N/A	0.8
At4g01370	At1g09770	0	N/A	0.735
At4g01370	At1g17460	0	N/A	0.429
At4g01370	At1g17520	0	N/A	0.64
At4g01370	At1g18100	1	Low	0.143
At4g01370	At1g18640	1	Low	0.833
At4g01370	At1g19850	0	N/A	0.503
At4g01370	At1g21970	0	N/A	0.28
At4g01370	At1g24290	1	Low	0.777
At4g01370	At1g25280	0	N/A	0.74
At4g01370	At1g29150	1	Low	0.814
At4g01370	At1g29990	1	Low	0.591
At4g01370	At1g30480	0	N/A	0.702
At4g01370	At1g34760	5079/9066	(S-PPI)	0.142
At4g01370	At1g35460	0	N/A	0.856
At4g01370	At1g44900	1	Low	0.517
At4g01370	At1g49820	0	N/A	0.625
At4g01370	At1g50420	0	N/A	0.311
At4g01370	At1g51660	0	N/A	0.539
At4g01370	At1g51730	1	Low	0.791
At4g01370	At1g54570	0	N/A	0.274
At4g01370	At1g56300	0	N/A	0.271
At4g01370	At1g57620	0	N/A	0.631
At4g01370	At1g57720	1	Low	0.792
At4g01370	At1g59530	0	N/A	0.384
At4g01370	At1g59810	0	N/A	0.061
At4g01370	At1g59890	1	Low	0.592
At4g01370	At1g63100	0	N/A	0.581
At4g01370	At1g63160	1	Low	0.653
At4g01370	At1g63910	0	N/A	0.178
At4g01370	At1g64620	0	N/A	0.722
At4g01370	At1g65470	1	Low	0.679
At4g01370	At1g66230	0	N/A	0.529
At4g01370	At1g66350	0	N/A	0.488
At4g01370	At1g66370	0	N/A	0.495
At4g01370	At1g67530	0	N/A	0.154
At4g01370	At1g69490	0	N/A	0.252
At4g01370	At1g71450	0	N/A	0.467
At4g01370	At1g71860	20	High	0.776
At4g01370	At1g72010	0	N/A	N/A
At4g01370	At1g72050	0	N/A	0.85
At4g01370	At1g72350	0	N/A	0.587
At4g01370	At1g72680	1	Low	0.278
At4g01370	At1g74250	1	Low	0.602
At4g01370	At1g74740	0	N/A	0.336
At4g01370	At1g74930	0	N/A	0.236
At4g01370	At1g75390	0	N/A	0.402
At4g01370	At1g75950	0	N/A	0.747
At4g01370	At1g77210	1	Low	0.392
At4g01370	At1g78300	1	Low	0.683
At4g01370	At1g80030	0	N/A	0.573
At4g01370	At1g80840	0	N/A	0.273
At4g01370	At2g02080	0	N/A	0.464
At4g01370	At2g02820	0	N/A	-0.046
At4g01370	At2g04890	0	N/A	0.653
At4g01370	At2g05260	0	N/A	0.674
At4g01370	At2g06510	1	Low	0.603
At4g01370	At2g11000	1	Low	0.796
At4g01370	At2g18380	0	N/A	0.665
At4g01370	At2g18450	1	Low	0.14
At4g01370	At2g20760	0	N/A	0.671
At4g01370	At2g24490	1	Low	0.602
At4g01370	At2g25140	0	N/A	0.156
At4g01370	At2g26300	36	High	0.75
At4g01370	At2g26960	0	N/A	0.727
At4g01370	At2g27200	1	Low	0.723
At4g01370	At2g27220	0	N/A	0.71
At4g01370	At2g27230	0	N/A	0.658
At4g01370	At2g30020	1	Low	0.277
At4g01370	At2g30250	1	Low	0.024
At4g01370	At2g30590	0	N/A	0.699
At4g01370	At2g30980	0	N/A	0.853
At4g01370	At2g31390	0	N/A	0.248
At4g01370	At2g32230	8267/9066	(S-PPI)	N/A
At4g01370	At2g32460	0	N/A	-0.033
At4g01370	At2g33550	0	PSICQUIC confirmed	not calculated
At4g01370	At2g34720	0	N/A	N/A
At4g01370	At2g35640	0	N/A	N/A
At4g01370	At2g35800	0	N/A	0.657
At4g01370	At2g38300	0	N/A	-0.209
At4g01370	At2g40220	0	N/A	0.095
At4g01370	At2g40290	0	N/A	0.769
At4g01370	At2g40430	1	Low	0.729
At4g01370	At2g43650	1	Low	0.566
At4g01370	At2g44930	0	N/A	0.769
At4g01370	At2g46830	0	N/A	0.206
At4g01370	At2g47190	0	N/A	0.287
At4g01370	At2g47630	0	N/A	0.623
At4g01370	At3g01530	0	N/A	0.147
At4g01370	At3g02320	1	Low	0.818
At4g01370	At3g02520	1	Low	0.838
At4g01370	At3g06120	0	N/A	0.739
At4g01370	At3g06490	0	N/A	-0.041
At4g01370	At3g07740	0	N/A	0.876
At4g01370	At3g09030	0	N/A	0.691
At4g01370	At3g10330	1	Low	0.745
At4g01370	At3g10530	1	Low	0.578
At4g01370	At3g11030	0	N/A	0.365
At4g01370	At3g11090	0	N/A	0.64
At4g01370	At3g12200	1	Low	0.835
At4g01370	At3g12730	0	N/A	0.273
At4g01370	At3g15030	0	N/A	0.59
At4g01370	At3g16770	0	N/A	0.089
At4g01370	At3g18690	0	N/A	0.465
At4g01370	At3g20100	0	N/A	0.561
At4g01370	At3g20130	0	N/A	0.468
At4g01370	At3g20530	0	N/A	-0.064
At4g01370	At3g21175	0	N/A	0.796
At4g01370	At3g21510	0	N/A	-0.154
At4g01370	At3g22930	0	N/A	0.031
At4g01370	At3g23990	1	Low	0.29
At4g01370	At3g25230	1	Low	0.335
At4g01370	At3g26810	575/9066	(S-PPI)	0.264
At4g01370	At3g44460	0	N/A	0.167
At4g01370	At3g45240	0	N/A	0.745
At4g01370	At3g45610	0	N/A	0.753
At4g01370	At3g51630	0	N/A	0.651
At4g01370	At3g52390	1	Low	0.607
At4g01370	At3g54340	0	N/A	0.35
At4g01370	At3g54430	0	N/A	0.668
At4g01370	At3g54480	0	N/A	0.838
At4g01370	At3g55270	1	Low	0.451
At4g01370	At3g55280	1	Low	0.599
At4g01370	At3g56800	0	N/A	0.518
At4g01370	At3g57530	1	Low	0.392
At4g01370	At3g58120	0	N/A	0.543
At4g01370	At3g58710	0	N/A	0.237
At4g01370	At3g58780	0	N/A	0.38
At4g01370	At3g61060	0	N/A	0.304
At4g01370	At3g61790	0	N/A	0.735
At4g01370	At3g62240	1	Low	0.682
At4g01370	At3g62870	1	Low	0.737
At4g01370	At3g63130	1	Low	0.623
At4g01370	At3g63210	0	N/A	0.043
At4g01370	At4g00210	0	N/A	N/A
At4g01370	At4g00330	0	N/A	0.381
At4g01370	At4g01370	1	Low	1
At4g01370	At4g01680	0	N/A	0.254
At4g01370	At4g03430	1	Low	0.663
At4g01370	At4g08170	0	N/A	0.257
At4g01370	At4g08250	0	N/A	0.543
At4g01370	At4g09450	0	N/A	N/A
At4g01370	At4g11160	1	Low	0.843
At4g01370	At4g11890	0	N/A	0.214
At4g01370	At4g13980	0	N/A	0.267
At4g01370	At4g17785	0	N/A	0.145
At4g01370	At4g17890	1	Low	0.756
At4g01370	At4g18040	0	N/A	0.801
At4g01370	At4g18800	1	Low	0.621
At4g01370	At4g20360	0	N/A	0.661
At4g01370	At4g21710	1	Low	0.772
At4g01370	At4g21830	0	N/A	-0.044
At4g01370	At4g23650	0	N/A	0.762
At4g01370	At4g23810	0	N/A	0.245
At4g01370	At4g25480	0	N/A	-0.062
At4g01370	At4g25560	0	N/A	-0.081
At4g01370	At4g26270	0	N/A	0.6
At4g01370	At4g28110	0	N/A	0.269
At4g01370	At4g28530	0	N/A	0.193
At4g01370	At4g28540	0	N/A	0.461
At4g01370	At4g31330	0	N/A	0.224
At4g01370	At4g33150	1	Low	0.224
At4g01370	At4g33540	0	N/A	0.441
At4g01370	At4g34460	2	Medium	0.77
At4g01370	At4g35800	931/9066	(S-PPI)	0.086
At4g01370	At4g37540	0	N/A	0.27
At4g01370	At4g37780	0	N/A	0.643
At4g01370	At4g38960	0	N/A	0.667
At4g01370	At5g01430	1	Low	0.794
At4g01370	At5g01720	1	Low	0.485
At4g01370	At5g02470	0	N/A	0.789
At4g01370	At5g03780	0	N/A	0.093
At4g01370	At5g05130	0	N/A	0.432
At4g01370	At5g05610	0	N/A	0.805
At4g01370	At5g07260	0	PSICQUIC confirmed	not calculated
At4g01370	At5g08141	0	N/A	N/A
At4g01370	At5g08330	0	N/A	0.421
At4g01370	At5g09750	0	N/A	N/A
At4g01370	At5g10140	0	N/A	0.205
At4g01370	At5g10280	0	N/A	-0.016
At4g01370	At5g10400	1	Low	0.597
At4g01370	At5g10450	8441/9066	(S-PPI)	0.425
At4g01370	At5g10940	0	N/A	0.729
At4g01370	At5g11900	1	Low	0.824
At4g01370	At5g12030	1	Low	0.059
At4g01370	At5g12330	0	N/A	0.244
At4g01370	At5g13710	1	Low	0.765
At4g01370	At5g13790	0	N/A	0.287
At4g01370	At5g13860	1	Low	N/A
At4g01370	At5g14600	0	N/A	0.384
At4g01370	At5g14750	0	N/A	0.046
At4g01370	At5g16870	1	Low	0.739
At4g01370	At5g17020	8289/9066	(S-PPI)	0.636
At4g01370	At5g17570	1	Low	0.236
At4g01370	At5g17800	0	N/A	0.403
At4g01370	At5g18560	0	N/A	0.11
At4g01370	At5g19790	0	N/A	0.142
At4g01370	At5g22010	1	Low	N/A
At4g01370	At5g23090	0	N/A	0.786
At4g01370	At5g27070	0	N/A	N/A
At4g01370	At5g27640	0	N/A	0.755
At4g01370	At5g35910	1	Low	0.743
At4g01370	At5g37260	0	N/A	0.398
At4g01370	At5g40120	0	N/A	N/A
At4g01370	At5g40360	0	N/A	0.45
At4g01370	At5g41200	0	N/A	N/A
At4g01370	At5g42070	0	N/A	0.445
At4g01370	At5g43500	1	Low	0.754
At4g01370	At5g46280	1	Low	0.573
At4g01370	At5g47640	0	N/A	0.346
At4g01370	At5g47670	0	N/A	0.146
At4g01370	At5g48670	0	N/A	0.653
At4g01370	At5g49510	1	Low	0.758
At4g01370	At5g55090	25	High	0.105
At4g01370	At5g56030	1	Low	0.529
At4g01370	At5g56840	0	N/A	N/A
At4g01370	At5g58400	334/9066	(S-PPI)	0.007
At4g01370	At5g59430	0	N/A	0.642
At4g01370	At5g60120	0	N/A	0.34
At4g01370	At5g62000	0	N/A	0.45
At4g01370	At5g62930	0	N/A	0.759
At4g01370	At5g63110	1	Low	0.791
At4g01370	At5g63310	0	N/A	0.391
At4g01370	At5g63470	0	N/A	0.013
At4g01370	At5g64630	1	Low	0.777
At4g01370	At5g65210	0	N/A	0.115
At4g01370	At5g65430	7288/9066	(S-PPI)	0.325
At4g01370	At5g66130	1	Low	0.418
At4g01370	At5g67320	1	Low	0.632
At4g01370	Atcg00830	1	Low	0.775
At4g02410	At3g43810	0	PSICQUIC confirmed	not calculated
At4g02640	At3g43810	0	PSICQUIC confirmed	not calculated
At4g04570	At3g43810	0	PSICQUIC confirmed	not calculated
At4g08480	At4g01370	0	PSICQUIC confirmed	not calculated
At4g08500	At4g01370	0	PSICQUIC confirmed	not calculated
At4g08980	At3g43810	0	PSICQUIC confirmed	not calculated
At4g09000	At3g12580	0	PSICQUIC confirmed	not calculated
At4g09570	At5g65360	0	PSICQUIC confirmed	not calculated
At4g10930	At4g16143	0	PSICQUIC confirmed	not calculated
At4g11660	At1g06680	0	PSICQUIC confirmed	not calculated
At4g13020	At3g43810	0	PSICQUIC confirmed	not calculated
At4g13940	At2g01320	1	Low	0.416
At4g13940	At2g18510	1	Low	0.549
At4g13940	At2g34720	2	Medium	N/A
At4g13940	At2g35690	2	Medium	0.38
At4g13940	At2g36170	1	Low	0.818
At4g13940	At2g40360	2	Medium	0.781
At4g13940	At2g45270	2	Medium	0.517
At4g13940	At3g05210	2	Medium	0.578
At4g13940	At3g09820	0	PSICQUIC confirmed	not calculated
At4g13940	At3g47120	2	Medium	0.646
At4g13940	At3g52590	1	Low	0.875
At4g13940	At3g58500	1	Low	0.727
At4g13940	At4g13940	2	Medium	1
At4g13940	At4g15475	1	Low	0.656
At4g13940	At4g16760	1	Low	0.393
At4g13940	At4g29840	2052/9066	(S-PPI)	0.15
At4g13940	At5g01720	1	Low	0.374
At4g13940	At5g01750	1	Low	0.173
At4g13940	At5g03730	1	Low	0.527
At4g13940	At5g24510	1	Low	0.633
At4g13940	At5g44110	1	Low	0.461
At4g14340	At3g43810	0	PSICQUIC confirmed	not calculated
At4g14400	At3g12580	0	PSICQUIC confirmed	not calculated
At4g14720	At4g16143	0	PSICQUIC confirmed	not calculated
At4g15560	At3g12580	0	PSICQUIC confirmed	not calculated
At4g15900	At3g01090	0	PSICQUIC confirmed	not calculated
At4g16143	At1g31350	0	N/A	-0.217
At4g16143	At1g52340	0	N/A	-0.221
At4g16143	At1g52380	0	N/A	0.261
At4g16143	At1g52560	0	N/A	0.02
At4g16143	At1g79870	1452/9066	(S-PPI)	0.089
At4g16143	At2g07687	5634/9066	(S-PPI)	-0.119
At4g16143	At2g17350	0	N/A	-0.191
At4g16143	At2g31410	0	N/A	0.254
At4g16143	At3g03110	4868/9066	(S-PPI)	0.021
At4g16143	At3g18780	1653/9066	(S-PPI)	0.086
At4g16143	At3g20050	8197/9066	(S-PPI)	-0.017
At4g16143	At3g21230	639/9066	(S-PPI)	0.018
At4g16143	At3g49160	0	N/A	-0.268
At4g16143	At3g61950	0	N/A	0.036
At4g16143	At4g02550	0	N/A	-0.038
At4g16143	At4g04020	0	N/A	0.111
At4g16143	At4g16780	0	N/A	-0.031
At4g16143	At4g17220	0	N/A	-0.087
At4g16143	At4g17950	0	N/A	-0.136
At4g16143	At4g20730	0	N/A	-0.204
At4g16143	At4g25200	0	N/A	0.024
At4g16143	At4g25660	0	N/A	-0.026
At4g16143	At4g25920	0	N/A	-0.025
At4g16143	At4g35260	3181/9066	(S-PPI)	0.149
At4g16143	At4g37790	0	N/A	0.056
At4g16143	At5g08560	0	N/A	-0.052
At4g16143	At5g09250	0	N/A	-0.112
At4g16143	At5g09810	0	N/A	0.162
At4g16143	At5g17020	5003/9066	(S-PPI)	0.178
At4g16143	At5g17690	0	N/A	0.037
At4g16143	At5g19960	0	N/A	-0.17
At4g16143	At5g20890	8129/9066	(S-PPI)	0.089
At4g16143	At5g27470	2886/9066	(S-PPI)	0.097
At4g16143	At5g42940	0	N/A	-0.069
At4g16143	At5g45030	0	N/A	N/A
At4g16143	At5g46690	0	N/A	0.012
At4g16143	At5g51910	0	N/A	-0.11
At4g16143	At5g63860	3807/9066	(S-PPI)	0.236
At4g16143	AtMYB70(gene name synonym)|uniprotkb:myb domain protein 70(gene name synonym)|uniprotkb:t20D16.8(orf name)|uniprotkb:T20D16_8(orf name)|uniprotkb:At2g23290	0	PSICQUIC confirmed	not calculated
At4g16143	HARXL106_group	0	N/A	N/A
At4g16410	At3g43810	0	PSICQUIC confirmed	not calculated
At4g17080	At3g43810	0	PSICQUIC confirmed	not calculated
At4g17680	At4g16143	0	PSICQUIC confirmed	not calculated
At4g18630	At4g18630/F28A21_40	0	PSICQUIC confirmed	not calculated
At4g18650	At3g43810	0	PSICQUIC confirmed	not calculated
At4g18950	At3g43810	0	PSICQUIC confirmed	not calculated
At4g19030	At1g52280	0	PSICQUIC confirmed	not calculated
At4g23170	At3g43810	0	PSICQUIC confirmed	not calculated
At4g23810	At3g43810	0	PSICQUIC confirmed	not calculated
At4g24470	At4g16143	0	PSICQUIC confirmed	not calculated
At4g26070	At4g01370	0	PSICQUIC confirmed	not calculated
At4g27270	At1g48270	1274/9066	(S-PPI)	0.323
At4g27270	At1g74920	8207/9066	(S-PPI)	0.119
At4g27270	At2g25140	936/9066	(S-PPI)	-0.083
At4g27270	At2g33210	2283/9066	(S-PPI)	0.331
At4g27270	At2g37470	1	Low	0.368
At4g27270	At2g40090	1	Low	0.207
At4g27270	At3g03960	4921/9066	(S-PPI)	0.232
At4g27270	At3g13490	1	Low	0.275
At4g27270	At3g13860	2506/9066	(S-PPI)	0.228
At4g27270	At3g48870	5742/9066	(S-PPI)	-0.091
At4g27270	At3g62310	544/9066	(S-PPI)	0.026
At4g27270	At5g13750	6571/9066	(S-PPI)	0.236
At4g27270	At5g14200	196/9066	(S-PPI)	0.313
At4g27270	At5g15450	1789/9066	(S-PPI)	-0.08
At4g27270	At5g40850	2601/9066	(S-PPI)	0.096
At4g27270	At5g58080	1	Low	0.386
At4g27270	At5g66190	5607/9066	(S-PPI)	-0.138
At4g28706	At3g43810	0	PSICQUIC confirmed	not calculated
At4g29040	At1g78380	0	PSICQUIC confirmed	not calculated
At4g29040	At3g50820	0	PSICQUIC confirmed	not calculated
At4g29040	At5g56000	0	PSICQUIC confirmed	not calculated
At4g29810	At4g01370	0	PSICQUIC confirmed	not calculated
At4g30840	At2g30050	0	PSICQUIC confirmed	not calculated
At4g30840	At3g01500	0	PSICQUIC confirmed	not calculated
At4g30960	At3g43810	0	PSICQUIC confirmed	not calculated
At4g32570	At1g37130	0	PSICQUIC confirmed	not calculated
At4g32570	At4g16143	0	PSICQUIC confirmed	not calculated
At4g34380	At4g34380/F10M10_150	0	PSICQUIC confirmed	not calculated
At4g35110	At4g16143	0	PSICQUIC confirmed	not calculated
At4g35580	At1g52280	0	PSICQUIC confirmed	not calculated
At4g35600	At3g43810	0	PSICQUIC confirmed	not calculated
At4g35760	At3g50820	0	PSICQUIC confirmed	not calculated
At4g35970	At2g17390	0	PSICQUIC confirmed	not calculated
At4g36250	At3g43810	0	PSICQUIC confirmed	not calculated
At4g37240	At4g37240/C7A10_120	0	PSICQUIC confirmed	not calculated
At4g37260	At4g16143	0	PSICQUIC confirmed	not calculated
At4g37280	At5g65360	0	PSICQUIC confirmed	not calculated
At4g37470	At3g01090	0	PSICQUIC confirmed	not calculated
At4g37470	At3g44110	0	PSICQUIC confirmed	not calculated
At4g37630	At4g16143	0	PSICQUIC confirmed	not calculated
At4g37870	At3g43810	0	PSICQUIC confirmed	not calculated
At4g37940	At3g43810	0	PSICQUIC confirmed	not calculated
At4g39090	At3g10070	1	Low	0.285
At4g39090	At4g08320	1	Low	0.527
At4g39090	At4g11330	1	Low	0.26
At4g39540	At3g43810	0	PSICQUIC confirmed	not calculated
At4g39950	At3g43810	0	PSICQUIC confirmed	not calculated
At5g01600	At4g16143	0	PSICQUIC confirmed	not calculated
At5g01890	At3g43810	0	PSICQUIC confirmed	not calculated
At5g03240	At1g37130	0	PSICQUIC confirmed	not calculated
At5g03240	At1g53350	0	PSICQUIC confirmed	not calculated
At5g03240	At2g17390	0	PSICQUIC confirmed	not calculated
At5g03240	At2g30050	0	PSICQUIC confirmed	not calculated
At5g03240	At3g01090	0	PSICQUIC confirmed	not calculated
At5g03240	At3g01500	0	PSICQUIC confirmed	not calculated
At5g03240	At3g26310	0	PSICQUIC confirmed	not calculated
At5g03240	At3g44110	0	PSICQUIC confirmed	not calculated
At5g03240	At4g01370	0	PSICQUIC confirmed	not calculated
At5g03240	At4g13940	0	PSICQUIC confirmed	not calculated
At5g03240	At4g16143	0	PSICQUIC confirmed	not calculated
At5g03240	At5g35790	0	PSICQUIC confirmed	not calculated
At5g03240	At5g56000	0	PSICQUIC confirmed	not calculated
At5g03240	At5g65360	0	PSICQUIC confirmed	not calculated
At5g03300	At1g13320	4684/9066	(S-PPI)	0.607
At5g03300	At2g36880	2223/9066	(S-PPI)	0.495
At5g03300	At3g10070	1	Low	0.601
At5g03300	At3g19980	2	Medium	0.661
At5g03300	At3g25800	5024/9066	(S-PPI)	0.257
At5g03300	At3g54860	1	Low	0.553
At5g03300	At3g60130	6642/9066	(S-PPI)	0.015
At5g03300	At4g03430	2	Medium	0.47
At5g03300	At5g20810	0	N/A	-0.136
At5g03680	At3g01090	0	PSICQUIC confirmed	not calculated
At5g04130	At1g67940	1	Low	0.03
At5g04130	At2g31955	1	Low	0.055
At5g04130	At2g33800	1	Low	0.749
At5g04130	At2g36880	1	Low	0.214
At5g04130	At3g10690	1	Low	0.804
At5g04130	At3g22310	1	Low	0.608
At5g04130	At3g48110	1	Low	0.821
At5g04130	At4g02930	1	Low	0.591
At5g04130	Atcg00160	1	Low	0.532
At5g04200	At5g56000	0	PSICQUIC confirmed	not calculated
At5g05000	At2g17390	0	PSICQUIC confirmed	not calculated
At5g06500	At3g43810	0	PSICQUIC confirmed	not calculated
At5g06560	At3g43810	0	PSICQUIC confirmed	not calculated
At5g09420	At5g56000	0	PSICQUIC confirmed	not calculated
At5g10520	At3g43810	0	PSICQUIC confirmed	not calculated
At5g13160	At1g71020	0	N/A	0.186
At5g13790	At3g43810	0	PSICQUIC confirmed	not calculated
At5g16830	At3g12580	0	PSICQUIC confirmed	not calculated
At5g17690	At5g65360	0	PSICQUIC confirmed	not calculated
At5g18930	At1g37130	0	PSICQUIC confirmed	not calculated
At5g20810	At3g43810	0	PSICQUIC confirmed	not calculated
At5g20810	At5g20810/t1M15_210	0	PSICQUIC confirmed	not calculated
At5g21990	At3g12580	0	PSICQUIC confirmed	not calculated
At5g21990	At5g56000	0	PSICQUIC confirmed	not calculated
At5g22290	At1g17860	0	PSICQUIC confirmed	not calculated
At5g23260	At3g43810	0	PSICQUIC confirmed	not calculated
At5g24080	At3g43810	0	PSICQUIC confirmed	not calculated
At5g24800	At3g43810	0	PSICQUIC confirmed	not calculated
At5g26950	At3g43810	0	PSICQUIC confirmed	not calculated
At5g27050	At3g43810	0	PSICQUIC confirmed	not calculated
At5g27070	At3g43810	0	PSICQUIC confirmed	not calculated
At5g35790	At1g09420	0	PSICQUIC confirmed	not calculated
At5g35790	At1g18870	1	Low	-0.055
At5g35790	At1g53900	1	Low	0.24
At5g35790	At1g75950	1	Low	0.201
At5g35790	At3g26590	1	Low	-0.14
At5g35790	At3g62870	1	Low	0.324
At5g35790	At4g03520	0	PSICQUIC confirmed	not calculated
At5g35790	At4g04695	1	Low	N/A
At5g38480	At1g55020	0	PSICQUIC confirmed	not calculated
At5g38640	At5g38640/MBB18.19	0	PSICQUIC confirmed	not calculated
At5g38800	At3g43810	0	PSICQUIC confirmed	not calculated
At5g39670	At3g43810	0	PSICQUIC confirmed	not calculated
At5g39810	At3g43810	0	PSICQUIC confirmed	not calculated
At5g40120	At3g43810	0	PSICQUIC confirmed	not calculated
At5g40460	At4g16143	0	PSICQUIC confirmed	not calculated
At5g41200	At3g43810	0	PSICQUIC confirmed	not calculated
At5g41920	At3g43810	0	PSICQUIC confirmed	not calculated
At5g43070	At3g12580	0	PSICQUIC confirmed	not calculated
At5g43990	At5g65360	0	PSICQUIC confirmed	not calculated
At5g44560	At4g13940	0	PSICQUIC confirmed	not calculated
At5g44635	At4g16143	0	PSICQUIC confirmed	not calculated
At5g46630	At3g12580	0	PSICQUIC confirmed	not calculated
At5g46840	At4g16143	0	PSICQUIC confirmed	not calculated
At5g48670	At3g43810	0	PSICQUIC confirmed	not calculated
At5g48820	At4g16143	0	PSICQUIC confirmed	not calculated
At5g49490	At3g43810	0	PSICQUIC confirmed	not calculated
At5g49760	At5g49760/K2I5_13	0	PSICQUIC confirmed	not calculated
At5g51910	At2g30050	0	PSICQUIC confirmed	not calculated
At5g53450	At3g43810	0	PSICQUIC confirmed	not calculated
At5g53480	At4g16143	0	PSICQUIC confirmed	not calculated
At5g55830	At1g17690	0	N/A	0.072
At5g55830	At5g08540	0	N/A	-0.087
At5g56000	At1g04130	1	Low	0.674
At5g56000	At1g04730	1	Low	0.644
At5g56000	At1g09080	2263/9066	(S-PPI)	0.042
At5g56000	At1g11800	1	Low	0.627
At5g56000	At1g16870	4	Medium	0.666
At5g56000	At1g25350	1	Low	0.689
At5g56000	At1g48050	1	Low	0.532
At5g56000	At1g56070	2101/9066	(S-PPI)	0.108
At5g56000	At1g61730	5	Medium	0.74
At5g56000	At1g71790	1	Low	0.504
At5g56000	At2g14045	1	Low	N/A
At5g56000	At2g17900	3	Medium	0.613
At5g56000	At2g25140	3995/9066	(S-PPI)	0.186
At5g56000	At2g36360	1	Low	0.537
At5g56000	At2g42810	1	Low	0.62
At5g56000	At3g02530	4627/9066	(S-PPI)	0.275
At5g56000	At3g08530	1879/9066	(S-PPI)	0.393
At5g56000	At3g08730	4	Medium	0.1
At5g56000	At3g09440	261/9066	(S-PPI)	0.291
At5g56000	At3g11830	7645/9066	(S-PPI)	0.251
At5g56000	At3g12050	9	Medium	0.593
At5g56000	At3g12915	6342/9066	(S-PPI)	N/A
At5g56000	At3g14080	4	Medium	0.633
At5g56000	At3g20050	5891/9066	(S-PPI)	0.412
At5g56000	At3g48870	6771/9066	(S-PPI)	0.436
At5g56000	At3g59790	4330/9066	(S-PPI)	0.048
At5g56000	At3g62120	4	Medium	0.647
At5g56000	At4g02450	2	Medium	0.659
At5g56000	At4g08320	4	Medium	0.431
At5g56000	At4g11330	1	Low	0.021
At5g56000	At4g12400	8	Medium	0.23
At5g56000	At4g14960	1	Low	0.717
At5g56000	At4g16710	1	Low	0.483
At5g56000	At4g18465	1	Low	0.633
At5g56000	At4g19610	1	Low	0.698
At5g56000	At4g21710	7744/9066	(S-PPI)	0.39
At5g56000	At4g22670	4	Medium	0.76
At5g56000	At4g24280	3130/9066	(S-PPI)	0.18
At5g56000	At4g31180	1	Low	0.64
At5g56000	At4g32420	4	Medium	0.717
At5g56000	At4g34390	16	High	0.157
At5g56000	At4g35800	3257/9066	(S-PPI)	0.344
At5g56000	At4g36690	1	Low	0.607
At5g56000	At4g37910	6081/9066	(S-PPI)	0.368
At5g56000	At4g39080	1	Low	0.196
At5g56000	At5g02490	4	Medium	0.575
At5g56000	At5g02500	7055/9066	(S-PPI)	0.345
At5g56000	At5g03730	9	Medium	0.403
At5g56000	At5g04510	9	Medium	0.591
At5g56000	At5g08690	1118/9066	(S-PPI)	0.146
At5g56000	At5g09590	5603/9066	(S-PPI)	0.287
At5g56000	At5g15450	3968/9066	(S-PPI)	0.131
At5g56000	At5g16820	4	Medium	0.307
At5g56000	At5g16850	1	Low	0.441
At5g56000	At5g20890	1159/9066	(S-PPI)	0.365
At5g56000	At5g21274	9	Medium	N/A
At5g56000	At5g22840	1	Low	0.714
At5g56000	At5g24360	1	Low	0.569
At5g56000	At5g28540	5089/9066	(S-PPI)	0.626
At5g56000	At5g42020	4333/9066	(S-PPI)	0.626
At5g56000	At5g46210	9058/9066	(S-PPI)	0.302
At5g56000	At5g48570	8	Medium	0.228
At5g56000	At5g49910	6686/9066	(S-PPI)	0.384
At5g56000	At5g53360	4	Medium	0.041
At5g56000	At5g56000	4	Medium	1
At5g56000	At5g57815	1	Low	0.259
At5g56000	At5g59850	1	Low	0.743
At5g56000	At5g66120	8672/9066	(S-PPI)	-0.054
At5g56000	At5g66130	1	Low	0.327
At5g56000	At5g67380	4	Medium	0.542
At5g56030	At3g43810	0	PSICQUIC confirmed	not calculated
At5g56040	At3g43810	0	PSICQUIC confirmed	not calculated
At5g56580	At4g01370	0	PSICQUIC confirmed	not calculated
At5g56750	At3g01500	0	PSICQUIC confirmed	not calculated
At5g57110	At3g43810	0	PSICQUIC confirmed	not calculated
At5g57120	At4g16143	0	PSICQUIC confirmed	not calculated
At5g57460	At2g17390	0	PSICQUIC confirmed	not calculated
At5g58230	At4g16143	0	PSICQUIC confirmed	not calculated
At5g58590	At1g69680	1	Low	0.509
At5g58590	At1g72560	1	Low	0.623
At5g58590	At2g16950	15	High	0.489
At5g58590	At2g21070	1	Low	0.608
At5g58590	At2g35320	1	Low	0.569
At5g58590	At3g12040	1	Low	0.26
At5g58590	At3g57870	6	Medium	0.561
At5g58590	At4g11330	1	Low	-0.077
At5g58590	At5g16040	1	Low	0.697
At5g58590	At5g17020	1	Low	0.685
At5g58590	At5g19320	12	High	0.625
At5g58590	At5g20010	1	Low	0.607
At5g58590	At5g20020	153	High	0.607
At5g58590	At5g53480	6	Medium	0.418
At5g58590	At5g55190	12	High	0.716
At5g58800	At4g27270	0	PSICQUIC confirmed	not calculated
At5g60120	At1g37130	0	PSICQUIC confirmed	not calculated
At5g60360	At2g14740	0	PSICQUIC confirmed	not calculated
At5g60360	At5g42980	2	Medium	0.691
At5g60410	At1g37130	0	PSICQUIC confirmed	not calculated
At5g60550	At3g01090	0	PSICQUIC confirmed	not calculated
At5g64050	At1g65440	1	Low	0.46
At5g64050	At2g20060	1	Low	0.43
At5g64050	At2g36530	1	Low	0.571
At5g64050	At3g02570	1	Low	0.483
At5g64050	At3g12280	1	Low	0.549
At5g64050	At3g59760	1	Low	0.327
At5g64050	At5g01300	1	Low	0.029
At5g64050	At5g02530	1	Low	0.561
At5g64050	At5g16390	1	Low	0.749
At5g64050	At5g37720	1	Low	N/A
At5g64050	Atcg00800	1	Low	0.564
At5g64400	At3g43810	0	PSICQUIC confirmed	not calculated
At5g66770	At3g43810	0	PSICQUIC confirmed	not calculated
At5g66790	At3g43810	0	PSICQUIC confirmed	not calculated
At5g67260	At4g16143	0	PSICQUIC confirmed	not calculated
At5g67480	At3g01500	0	PSICQUIC confirmed	not calculated
AtAtM1(gene name synonym)|uniprotkb:MZE19.1(orf name)|uniprotkb:At3g19960	At1g12310	0	PSICQUIC confirmed	not calculated
AtMEK1(gene name synonym)|uniprotkb:MKK1(gene name)|psi-mi:MKK1(display_short)|uniprotkb:MEK1(gene name synonym)|uniprotkb:At4g26070	At4g01370	0	PSICQUIC confirmed	not calculated
AtMYB70(gene name synonym)|uniprotkb:myb domain protein 70(gene name synonym)|uniprotkb:t20D16.8(orf name)|uniprotkb:T20D16_8(orf name)|uniprotkb:At2g23290	At3g43810	0	PSICQUIC confirmed	not calculated
AtMg00870	At3g43810	0	PSICQUIC confirmed	not calculated
AtbZIP3(gene name)|psi-mi:AtbZIP3(display_short)|uniprotkb:bZIP3(gene name synonym)|uniprotkb:basic leucine-zipper 3(gene name synonym)|uniprotkb:F14F8.210(orf name)|uniprotkb:F14F8_210(orf name)|uniprotkb:At5g15830	At5g15830/F14F8_210	0	PSICQUIC confirmed	not calculated
